# Supplementary material for: A mutant of Chlamydomonas without LHCSR maintains high rates of photosynthesis, but has reduced cell division rates in sinusoidal light conditions
Source: PLoS One. 2017 Jun 23;12(6):e0179395. doi: 10.1371/journal.pone.0179395 (PMC5482440; doi:10.1371/journal.pone.0179395)
Supplement: S1 File — Excel file containing original data associated with this manuscript. (XLSX) [file pone.0179395.s006.xlsx]

## Sheet: Figure 8B
# of divisons	# of cells	Day 1	% of total	Day 2	% of total	Day 3	% of total
1	2	80	22.792	114	31.2329	102	25.1852
2	4	202	57.5499	195	53.4247	246	60.7407
3	8	63	17.9487	44	12.0548	53	13.0864
4	16	6	1.7094	12	3.28767	4	0.987654
	total counds	351		365		405
	Average division #	1.98575		1.87397		1.89877
	average:	1.9195

## Sheet: Figure 8A
# of divisons	# of cells	Day 1	% of total	Day 2	% of total	Day 3	% of total
1	2	10	2.80899	43	10.8861	30	7.87402
2	4	280	78.6517	291	73.6709	272	71.3911
3	8	48	13.4831	44	11.1392	66	17.3228
4	16	18	5.05618	17	4.3038	13	3.41207
	total counts	356		395		381
	Average division #	2.20787		2.08861		2.16273
	average:	2.15307

## Sheet: Figure 7A-C
Fig 6A	pg TOC per cell
	4a+ 10/4/15 a	4a+ 10/4/15 b	4a+ 10/20/15	4a+ 10/27/15	4a+ 11/09/15	npq4lhcsr1 9/30/15	npq4lhcsr1 11/06/15 L	np4lhcsr1 11/06/15R	npql4hcsr1 10/28/15 a	npq4lhcsr1 10/28/15 b	4a+ average	4a+ stdev	npq4lhcsr1 average	npq4lhcsr1 stdev	4a+ %cv	npq4lhcsr1 %cv	t.test
Dawn	8.28867	8.39499	8.97614	7.93774	9.49006	13.2699	14.5941	15.4821	9.31574	11.4632	8.61752	0.61435	12.825	2.47777	7.12908	19.3198	0.00617045
3 hr pre-noon	9.78931	9.04587	10.3893	10.5045	9.96086	13.0081	14.6412	18.1704	10.3915	9.49046	9.93795	0.579451	13.1403	3.48027	5.83069	26.4854	0.0769069		-26.1427
noon	13.7315	13.1241	20.3756	16.0685	15.9465	14.4185	19.7708	19.271	13.5828	16.3109	15.8492	2.84852	16.6708	2.78879	17.9726	16.7286	0.657194
3 hr post-noon	18.5772	29.5736	26.0721	22.5735	23.4243	18.2847	30.4321	25.6145	16.8902	19.2424	24.0441	4.09639	22.0928	5.73673	17.037	25.9665	0.553133
dusk	23.0874	22.8536	28.7883	24.6292	28.0795	21.4635	33.9363	30.697	23.8505	20.6284	25.4876	2.78605	26.1151	5.89566	10.931	22.5756	0.835002
Fig 6B	mean cell volume (µm^3) for 100 cells														548.662
Time	4a+ 10/4/15 a	4a+ 10/4/15 b	4a+ 10/20/15	4a+ 10/27/15	4a+ 11/09/15	npq4lhcsr1 9/30/15	npq4lhcsr1 11/06/15 L	np4lhcsr1 11/06/15R	npql4hcsr1 10/28/15 a	npq4lhcsr1 10/28/15 b	4a+ average	4a+ stdev	npq4lhcsr1 average	npq4lhcsr1 stdev	4a+ %cv	npq4lhcsr1 %cv	t.test
Dawn	106.277	109.025	106.277	128.344	141.157	125.213	155.638	209.645	119.228	135.879	118.216	15.799	149.121	36.5589	13.3646	24.5163	0.120932
pre-noon	158.251	261.509	142.045	156.463	263.456	209.104	247.289	207.202	145.067	131.482	196.345	60.7053	188.029	48.3912	30.9177	25.7361	0.816717
noon	241.244	270.669	205.033	264.964	254.305	331.346	375.121	258.298	202.108	232.763	247.243	26.1265	279.927	71.5084	10.5671	25.5454	0.365184
post-noon	332.593	402.874	320.307	315.995	465.48	402.101	486.237	371.877	367.213	310.53	367.45	65.0954	387.591	64.3081	17.7155	16.5917	0.635803
dusk	399.751	408.693	507.167	414.59	459.469	387.294	548.662	466.505	332.183	367.763	437.934	45.0413	420.481	86.9277	10.2849	20.6734	0.700608
Fig 6C	pg toc per µM^3
Time	4a+ 10/4/15 a	4a+ 10/4/15 b	4a+ 10/20/15	4a+ 10/27/15	4a+ 11/09/15	npq4lhcsr1 9/30/15	npq4lhcsr1 11/06/15 L	np4lhcsr1 11/06/15R	npql4hcsr1 10/28/15 a	npq4lhcsr1 10/28/15 b	4a+ average	4a+ stdev	npq4lhcsr1 average	npq4lhcsr1 stdev	4a+ %cv	npq4lhcsr1 %cv	t.test
Dawn	0.0779915	0.0770003	0.0844603	0.0618475	0.0672305	0.105978	0.0937692	0.0738492	0.0781341	0.0843631	0.073706	0.00904749	0.0872188	0.0128866	12.2751	14.775	0.0912583
pre-noon	0.0618594	0.034591	0.0731407	0.067137	0.0378084	0.0622089	0.0592068	0.0876939	0.0716324	0.0721809	0.0549073	0.0175747	0.0705846	0.0111353	32.0079	15.7759	0.130496
noon	0.0569197	0.0484876	0.0993772	0.0606442	0.062706	0.043515	0.0527051	0.0746076	0.0672057	0.0700749	0.065627	0.0196342	0.0616217	0.0130253	29.9179	21.1375	0.713756
post-noon	0.0558557	0.0734067	0.081397	0.0714362	0.0503229	0.0454729	0.0625871	0.0688789	0.0459958	0.0619663	0.0664837	0.0129324	0.0569802	0.0106178	19.452	18.6343	0.239778
dusk	0.0577544	0.0559188	0.0567629	0.0594061	0.061113	0.055419	0.0618528	0.0658022	0.0717994	0.0560915	0.058191	0.0020861	0.062193	0.0068655	3.58491	11.039	0.247625

## Sheet: Fig 6
Low Light (50 µE) acclimated			Moderate light (400 µE) acclimated			High light acclimated (860 µE) acclimated			High light acclimated (860 µE) acclimated
Bio-replicate	nmol TBARS/ 1x10e7 cells		Bio-replicate	nmol TBARS/ 1x10e7 cells		Bio-replicate	nmol TBARS/ 1x10e7 cells		Bio-replicate	nmol TBARS/ 1x10e7 cells
4a+ l45	0.0095007		4a+ mn4	0.0207071		4a+ hl8a	0.014943		4a+ 11/19/2016 7am	0.0176883
4a+ l46	0.0113575		4a+ mn5	0.0172543		4a+ hl8b	0.0200118		4a+ 11/19/2016 8am	0.0134362
4a+ l48	0.0115388		4a+ mn8	0.02111		4a+ 11a+	0.0168888		4a+ 12/5/2015	0.0170937
Average	0.010799		Average	0.0196905		4a+ hl10b	0.0249539		Average	0.0160727
stdev	0.00112801		stdev	0.0021194		Average	0.0191994		stdev	0.00230253
%CV	10.4455		%CV	10.7636		stdev	0.00436768		%CV	14.3257
npq4lhcsr1 l41	0.0150701		npq4lhcsr1 m7	0.0216575		%CV	22.749		npq4lhcsr1 11/27/2015	0.0135891
npq4lhcsr1 l43	0.0148508		npq4lhcsre m6	0.0249792		npq4lhcsr1 hl8a	0.0267102		npq4lhcsr1 11/26/2015	0.0155561
npq4lhcsr1 l44	0.0134336		npq4lhcs1r mn3	0.0193519		npq4lhcsr1 4a+ hl7	0.0207709		npq4lhcsr1 12/9/2015	0.0158621
Average	0.0144515		Average	0.0219962		npq4lhcsr1 hl9	0.0176552		Average	0.0150024
stdev	0.000888302		stdev	0.00282887		npq4lhcsr1 5/29b	0.00939797		stdev	0.00123348
%CV	6.14678		%CV	12.8607		npq4lhcsr1 13a	0.016738		%CV	8.22189
						npq4lhcsr1 13b	0.0180527
						Average	0.0182208
						stdev	0.00563847
						%CV	30.9452

## Sheet: Fig 5C
t (ms - from MTF)
Time	time	4a+ 9/01/15	4a+ 11/25/15	4a+ 12/5/15	Average	stdev	%cv	npq4lhcsr1 9/10/15	npq4lhcsr1 11/26/15	npq4lhcsr1 11/27/15	npq4lhcsr1 12/09/15	Average	stdev	%cv
Dawn	08:20:00	6870.5	4932.5	6388	6063.67	1008.89	16.6383	7473	5165	6196.5	5398	5586.5	540.969	9.6835
pre-noon	11:00:00	2667	3963	3875.5	3501.83	724.309	20.6837	5587	3766	4774	3867.5	4135.83	554.994	13.4192
noon	14:00:00	3348.5	3345.5	3772.5	3488.83	245.667	7.04153	5279	2862	3946	3865	3557.67	603.825	16.9725
post-noon	17:00:00	3702.5	3531	3626.5	3620	85.9346	2.37388	5071	3492	3690	3966	3716	238.067	6.40655
dusk	19:40:00	5516.5	6464.5	6939.94	6306.98	724.676	11.4901	6579	5202.5	6039.5	5744.5	5662.17	424.531	7.49767

## Sheet: Fig 5B
sPSII (FIRe - Processed with Fireworx)
Time	time	4a+ 9/01/15	4a+ 11/25/15	4a+ 12/5/15	Average	stdev	%cv	npq4lhcsr1 9/10/15	npq4lhcsr1 11/26/15	npq4lhcsr1 11/27/15	npq4lhcsr1 12/09/15	Average	stdev	%cv
Dawn	08:20:00	267.714	257.244	251.292	258.75	8.31403	3.21315	231.622	209.553	242.141	223.028	226.586	13.7852	6.08385
pre-noon	11:00:00	201.322	200.454	194.58	198.785	3.66776	1.84509	197.232	193.478	208.053	211.044	202.452	8.42595	4.16195
noon	14:00:00	190.276	183.346	197.403	190.342	7.02886	3.69276	170.107	186.392	191.052	208.569	189.03	15.8207	8.36944
post-noon	17:00:00	244.908	192.745	201.389	213.014	27.957	13.1245	190.006	184.195	184.833	168.909	181.986	9.09804	4.99931
dusk	19:40:00	282.292	215.683	213.481	237.152	39.1077	16.4906	196.696	205.444	198.807	206.918	201.966	4.97869	2.46511

## Sheet: Fig 5A
Fv/Fm (FIRe - MTF)
Time	time	4a+ 3/23/2016	4a+ 11/25/15	4a+ 12/5/15	Average	stdev	%cv	npq4lhcsr1 9/10/15	npq4lhcsr1 11/26/15	npq4lhcsr1 11/27/15	npq4lhcsr1 12/09/15	Average	stdev	%cv
Dawn	08:20:00	0.729	0.692	0.728	0.716333	0.0210792	2.94265	0.718	0.672	0.643	0.6355	0.667125	0.0373907	5.60475
pre-noon	11:00:00	0.635	0.6475	0.6255	0.636	0.011034	1.73491	0.587	0.5735	0.6	0.5715	0.583	0.0132602	2.27448
noon	14:00:00	0.6605	0.652	0.632	0.648167	0.0146316	2.25738	0.558	0.565	0.591	0.565	0.56975	0.0145459	2.55303
post-noon	17:00:00	0.643	0.6495	0.6525	0.648333	0.00485627	0.749039	0.631	0.591	0.5855	0.5725	0.595	0.0252223	4.23905
dusk	19:40:00	0.7055	0.709	0.721	0.711833	0.00812917	1.142	0.676	0.6645	0.6515	0.677	0.66725	0.0119338	1.78851

## Sheet: Fig 4B
Samples	ATPase Densometry		Samples	D2 Densitometry	D2/ATPase	Samples	PsaC Densitometry	PsaC/ATPase
0.01875 nmol Chl	2224.04	25% WT1	0.01875 nmol Chl	6642.3	2.98659	0.01875 nmol Chl	2436.46	1.09551
0.0376 nmol Chl	4847.35	50% WT1	0.0376 nmol Chl	9402.25	1.93967	0.0376 nmol Chl	4561.65	0.941059
0.075 nmol Chl	5623.11	100% WT1	0.075 nmol Chl	13126.1	2.33432	0.075 nmol Chl	6444.06	1.146
0.15 nmol Chl	6452.79	200# WT1	0.15 nmol Chl	17172.2	2.6612	0.15 nmol Chl	6947.48	1.07666
wt2	4990.77		wt2	12940.8	2.59295	wt2	6446.84	1.29175
wt3	5761.89		wt3	12880.4	2.23545	wt3	7054.08	1.22427
npq4lhcsr1-1	4730.43		npq4lhcsr1-1	14242.9	3.01091	npq4lhcsr1-1	5055.01	1.06862
npq4lhcsr1-2	4652.23		npq4lhcsr1-2	15012.5	3.22695	npq4lhcsr1-2	4477.77	0.962499
npq4lhcsr1-3	4529.82		npq4lhcsr1-3	14809.6	3.26935	npq4lhcsr1-3	5477.65	1.20924
				Average	Stdev		Average	Stdev
			Wild type	2.38757	0.184601	Wild type	1.22067	0.0729451
			npq4lhcsr1	3.16907	0.138602	npq4lhcsr1	1.08012	0.123773
Samples	ATPase Densometry		Samples	Lhcb2 Densitometry
0.05 nmol Chl	12944	25% WT1	0.05 nmol Chl	3285.96	0.253861
0.1 nmol Chl	14226.7	50% WT1	0.1 nmol Chl	7261.35	0.510402
0.2 nmol Chl	14964.7	100% WT1	0.2 nmol Chl	9940.2	0.664244
0.4 nmol Chl	15254.3	200# WT1	0.4 nmol Chl	12936.2	0.84804
wt2	14121.6	wt2	wt2	8998.88	0.637244
wt3	13500.6	wt3	wt3	8130.59	0.602241
npq4lhcsr1-1	11985.6	wt1	npq4lhcsr1-1	9467.54	0.789912
npq4lhcsr1-2	14432.7	wt2	npq4lhcsr1-2	8970.3	0.621526
npq4lhcsr1-3	15621	wt3	npq4lhcsr1-3	10824.5	0.692945
				Average	Stdev
			Wild type	0.634576	0.0310874
			npq4lhcsr1	0.701461	0.0845156

## Sheet: Fig 3A
	nmole O2 evolved min-1 (106 cells)-1
µmol photons per m-2 s-1	4a+ L4	4a+ L3	4a+ L9	average	stdev	%cv	npq4lhcsr1 L1	npq4lhcsr1 L13	npq4lhcsr1 L17	average	stdev	%cv
9	0.598585	1.05612	0.763624	0.80611	0.231707	28.7439	0.820768	0.843091	1.07532	0.913061	0.140966	15.4388
20	0.676627	1.13687	0.842122	0.885207	0.233129	26.3361	0.932403	0.945254	1.16463	1.0141	0.130526	12.8712
34	0.756966	1.2542	0.941035	0.984066	0.251392	25.5463	1.06558	1.06134	1.30771	1.14488	0.141031	12.3185
57	0.882211	1.27187	0.956154	1.03674	0.206951	19.9616	1.14313	1.1846	1.48592	1.27122	0.18709	14.7174
81	0.968309	1.23758	1.0237	1.07653	0.142196	13.2088	1.10873	1.32992	1.47475	1.30447	0.184331	14.1307
107	0.911836	1.26145	0.985818	1.05304	0.184246	17.4966	1.08547	1.20503	1.57714	1.28921	0.256421	19.8897
144	0.863294	1.2707	0.946035	1.02668	0.215342	20.9747	1.05308	1.21394	1.47234	1.24645	0.211508	16.9688
192	0.845438	1.28514	0.917458	1.01601	0.23584	23.2123	0.971839	1.14293	1.41935	1.17804	0.225814	19.1686
251	0.779797	1.25184	0.873703	0.968449	0.249879	25.802	0.991434	1.02238	1.33371	1.11584	0.189316	16.9662
324	0.733049	1.24414	0.826806	0.934665	0.272083	29.1102	0.919661	0.92071	1.34727	1.06255	0.246576	23.2061
408	0.678546	1.26723	0.861352	0.935709	0.301304	32.2006	0.934911	0.878653	1.32057	1.04471	0.240551	23.0256
506	0.690088	1.23422	0.863901	0.929403	0.277917	29.9028	0.974257	0.861723	1.3276	1.05453	0.243088	23.0519
636	0.681653	1.25751	0.804514	0.914559	0.303291	33.1626	0.958873	0.84354	1.24152	1.01464	0.204767	20.1812
784	0.681552	1.25485	0.828308	0.921568	0.297808	32.3154	0.949915	0.87713	1.30115	1.04273	0.226738	21.7446
1204	0.696629	1.27793	0.844454	0.939673	0.302124	32.152	0.99495	0.860604	1.31128	1.05561	0.231384	21.9194
1851	0.761058	1.30951	0.877893	0.98282	0.28889	29.394	1.05512	0.924427	1.27835	1.08597	0.178964	16.4798

## Sheet: Fig 3B
	nmole O2 evolved min-1 (106 cells)-1
µmol photons per m-2 s-1	4a+ m13	4a+ m18	4a+ m16	average	stdev	%cv	npq4lhcsr1 mb	npq4lhcsr1 mf	npq4lhcsr1 mg	average	stdev	%cv
9	0.226611	0.230561	0.438854	0.298675	0.121414	40.6509	0.320973	0.190109	0.333912	0.281665	0.0795532	28.244
20	0.305653	0.298461	0.525719	0.376611	0.129181	34.3009	0.391107	0.232149	0.367092	0.330116	0.0856876	25.9568
34	0.37321	0.35159	0.574506	0.433102	0.122936	28.385	0.455608	0.229613	0.406484	0.363902	0.118863	32.6634
57	0.459711	0.434222	0.634759	0.509564	0.109168	21.4238	0.525647	0.288156	0.482739	0.432181	0.126561	29.2842
81	0.566929	0.466535	0.7092	0.580888	0.121933	20.9908	0.608918	0.372715	0.552877	0.511503	0.123417	24.1283
107	0.669619	0.542452	0.786752	0.666274	0.122184	18.3384	0.617855	0.418719	0.577103	0.537892	0.105199	19.5577
144	0.706696	0.601125	0.816883	0.708235	0.107887	15.2332	0.62998	0.459896	0.573581	0.554485	0.086635	15.6244
192	0.816633	0.620985	0.893537	0.777052	0.140521	18.0839	0.608135	0.503246	0.580477	0.563953	0.0543622	9.63948
251	0.852075	0.610211	0.913203	0.79183	0.160229	20.2353	0.609453	0.505569	0.58603	0.567017	0.0544895	9.60985
324	0.853433	0.655902	0.904686	0.804674	0.131364	16.3251	0.609797	0.497919	0.612259	0.573325	0.0653151	11.3923
408	0.796043	0.62363	0.887111	0.768928	0.133817	17.403	0.61499	0.468525	0.587307	0.556941	0.0778113	13.9712
506	0.825718	0.586862	0.870373	0.760984	0.152439	20.0318	0.568858	0.447175	0.597229	0.537754	0.079716	14.8239
636	0.766009	0.589252	0.822962	0.726075	0.121865	16.7841	0.58211	0.447548	0.587495	0.539051	0.0792897	14.7091
784	0.707635	0.570176	0.820014	0.699275	0.125129	17.894	0.626466	0.428041	0.597484	0.550664	0.107179	19.4636
1204	0.680707	0.560949	0.811059	0.684238	0.125092	18.282	0.598359	0.446674	0.604717	0.549917	0.0894672	16.2692
1851	0.668612	0.55053	0.790546	0.669896	0.120013	17.9151	0.592383	0.447132	0.618067	0.552527	0.0921738	16.6822

[truncated: 20 more sheets: Fig 3C, Fig 3D, Fig 3E, Fig 3F, Fig 3G , Fig 3H, Fig 3I, Fig 3J, Fig 3K, Fig 3L, Figure 2B, Figure 2A; table1_50 µE Cont., Figure 2A;table 1_400 µE cont. , Figure 2A;table1 860 µE Cont., Figure 2A_Sinusoidal, Figure 1C, Figure 1B, Figure 1A, Table 2, Table 1]
